# Supplementary material for: Inverse Correlation between pks-Carrying Escherichia coli Abundance in Colorectal Cancer Liver Metastases and the Number of Organs Involved in Recurrence
Source: Cancers (Basel). 2024 Aug 29;16(17):3003. doi: 10.3390/cancers16173003 (PMC11394077; doi:10.3390/cancers16173003)
Supplement: Supplementary file 1 [file cancers-16-03003-s001.zip]

Archive with 1 entries (1 files):
- cancers-3161887-supplementary.pdf
